# Supplementary material for: Comprehensive analysis of ZNF family genes in prognosis, immunity, and treatment of esophageal cancer
Source: BMC Cancer. 2023 Apr 3;23:301. doi: 10.1186/s12885-023-10779-5 (PMC10069130; doi:10.1186/s12885-023-10779-5)
Supplement: Supplementary file 9 — Supplementary Material 9 [file 12885_2023_10779_MOESM9_ESM.xls]

Id	futime	fustat	age	gender	grade	stage	T	M	N
TCGA-2H-A9GJ	1781	1	unknow	MALE	unknow	Stage I	T1	M0	N0
TCGA-L5-A891	114	0	unknow	MALE	unknow	unknow	T3	M0	N1
TCGA-L5-A43I	556	1	unknow	MALE	unknow	Stage IIIA	T3	MX	N1
TCGA-LN-A49K	180	1	unknow	MALE	unknow	Stage IIA	T3	M0	N0
TCGA-LN-A49S	400	0	unknow	MALE	unknow	Stage IIA	T3	M0	N0
TCGA-IG-A8O2	142	1	unknow	MALE	unknow	Stage IIIB	T3	M0	N2
TCGA-S8-A6BW	620	0	unknow	MALE	unknow	Stage IB	T2	MX	N0
TCGA-IG-A3I8	476	0	unknow	FEMALE	unknow	Stage IIA	T3	M0	N0
TCGA-LN-A49V	383	0	unknow	MALE	unknow	Stage IIA	T3	M0	N0
TCGA-Q9-A6FW	238	0	unknow	MALE	unknow	Stage IIIB	T3	M0	N2
TCGA-L5-A4OF	801	1	unknow	MALE	unknow	Stage IIB	T1	unknow	N1
TCGA-IG-A625	390	1	unknow	MALE	unknow	Stage IIIB	T3	M0	N2
TCGA-LN-A4A1	383	0	unknow	MALE	unknow	Stage IIA	T3	M0	N0
TCGA-JY-A6FB	1837	0	unknow	MALE	unknow	Stage I	T1	M0	N0
TCGA-LN-A49M	385	0	unknow	MALE	unknow	Stage IIA	T2	M0	N0
TCGA-R6-A6Y2	283	1	unknow	MALE	unknow	unknow	unknow	unknow	unknow
TCGA-LN-A7HV	320	0	unknow	MALE	unknow	Stage IIA	T2	M0	N0
TCGA-LN-A49W	403	0	unknow	MALE	unknow	Stage III	T3	M0	N1
TCGA-L5-A43C	96	0	unknow	MALE	unknow	unknow	unknow	unknow	unknow
TCGA-LN-A49N	378	0	unknow	MALE	unknow	Stage IIB	T2	M0	N1
TCGA-LN-A7HW	365	0	unknow	MALE	unknow	Stage IIA	T2	M0	N0
TCGA-2H-A9GQ	128	1	unknow	MALE	unknow	Stage III	T3	M0	N1
TCGA-JY-A93E	767	0	unknow	MALE	unknow	Stage IIIA	T3	M0	N1
TCGA-VR-A8EO	572	0	unknow	MALE	unknow	Stage IIA	T3	M0	N0
TCGA-LN-A4A6	391	0	unknow	MALE	unknow	Stage II	T2	M0	N0
TCGA-L5-A88Z	225	0	unknow	FEMALE	unknow	Stage IIA	T1	M0	N1
TCGA-VR-A8EX	855	1	unknow	MALE	unknow	Stage IVA	T1	M1a	N1
TCGA-R6-A8W8	88	1	unknow	MALE	unknow	unknow	unknow	unknow	unknow
TCGA-L5-A893	92	0	unknow	FEMALE	unknow	Stage I	T1	M0	N0
TCGA-R6-A6XQ	193	1	unknow	MALE	unknow	unknow	unknow	unknow	unknow
TCGA-Z6-AAPN	81	0	unknow	MALE	unknow	Stage IIA	T3	M0	N0
TCGA-LN-A49O	408	0	unknow	MALE	unknow	Stage IIA	T3	M0	N0
TCGA-X8-AAAR	309	0	unknow	MALE	unknow	unknow	T1	unknow	N1
TCGA-IG-A3Y9	26	1	unknow	MALE	unknow	Stage IIIA	T4	M0	N0
TCGA-IG-A6QS	303	1	unknow	MALE	unknow	Stage IIB	T2	M0	N1
TCGA-S8-A6BV	609	0	unknow	MALE	unknow	Stage IIIA	T3	MX	N1
TCGA-L5-A8NI	410	1	unknow	MALE	unknow	Stage III	T3	M0	N1
TCGA-R6-A6DQ	231	1	unknow	FEMALE	unknow	unknow	unknow	unknow	unknow
TCGA-JY-A93C	705	0	unknow	MALE	unknow	Stage IIIB	T3	M0	N2
TCGA-RE-A7BO	213	1	unknow	FEMALE	unknow	Stage IIB	T1	M0	N1
TCGA-VR-A8EY	843	0	unknow	FEMALE	unknow	Stage IIA	T3	M0	N0
TCGA-2H-A9GL	180	1	unknow	MALE	unknow	Stage III	T3	M0	N1
TCGA-L5-A88S	471	0	unknow	MALE	unknow	Stage IB	T3	MX	N0
TCGA-LN-A5U7	768	0	unknow	MALE	unknow	Stage IIA	T2	M0	N0
TCGA-XP-A8T6	763	1	unknow	MALE	unknow	Stage IIB	T2	M0	N1
TCGA-IG-A4P3	567	1	unknow	MALE	unknow	Stage IIB	T2	M0	N1
TCGA-R6-A6XG	1168	0	unknow	MALE	unknow	unknow	unknow	unknow	unknow
TCGA-L5-A43H	9	1	unknow	MALE	unknow	Stage III	T3	M0	N1
TCGA-LN-A9FP	366	0	unknow	FEMALE	unknow	Stage IIA	T2	M0	N0
TCGA-KH-A6WC	191	0	unknow	MALE	unknow	Stage IA	T1	M0	N0
TCGA-JY-A6FE	112	1	unknow	MALE	unknow	Stage III	T3	M0	N1
TCGA-R6-A6Y0	1641	0	unknow	MALE	unknow	unknow	unknow	unknow	unknow
TCGA-Z6-A9VB	40	0	unknow	MALE	unknow	Stage IIIA	T3	M0	N1
TCGA-IG-A4QT	283	1	unknow	MALE	unknow	Stage IIA	T3	M0	N0
TCGA-L5-A8NM	236	1	unknow	FEMALE	unknow	Stage IIB	T2	M0	N1
TCGA-L5-A4OW	217	1	unknow	FEMALE	unknow	Stage IIB	T2	M0	N1
TCGA-LN-A4MR	402	0	unknow	MALE	unknow	Stage IIA	T2	M0	N0
TCGA-VR-A8Q7	1304	0	unknow	MALE	unknow	Stage IIIA	T3	M0	N1
TCGA-IG-A5B8	24	1	unknow	MALE	unknow	Stage IB	T3	M0	N0
TCGA-LN-A4A3	388	0	unknow	MALE	unknow	Stage III	T3	M0	N1
TCGA-LN-A49X	384	0	unknow	MALE	unknow	Stage IIA	T3	M0	N0
TCGA-L5-A4OQ	42	1	unknow	MALE	unknow	Stage IIIA	T2	MX	N2
TCGA-VR-AA4G	458	0	unknow	FEMALE	unknow	Stage IIIA	T2	M0	N2
TCGA-R6-A6L6	214	1	unknow	MALE	unknow	unknow	unknow	unknow	unknow
TCGA-IG-A51D	518	0	unknow	MALE	unknow	Stage IIB	T1	M0	N1
TCGA-L5-A4OE	730	1	unknow	MALE	unknow	Stage IIIB	T3	unknow	N2
TCGA-VR-AA7B	342	0	unknow	FEMALE	unknow	Stage IV	T3	M1	N3
TCGA-LN-A4A8	472	0	unknow	MALE	unknow	Stage IIA	T2	M0	N0
TCGA-LN-A9FO	4	0	unknow	MALE	unknow	Stage IIA	T2	M0	N0
TCGA-R6-A8WC	70	0	unknow	MALE	unknow	unknow	unknow	unknow	unknow
TCGA-IC-A6RE	234	0	unknow	MALE	unknow	Stage IIB	T1	M0	N1
TCGA-VR-A8ER	378	1	unknow	MALE	unknow	Stage III	T4	M0	N1
TCGA-JY-A6FH	1301	0	unknow	MALE	unknow	Stage IIB	T2	M0	N1
TCGA-JY-A6F8	3714	0	unknow	MALE	unknow	Stage I	T1	M0	N0
TCGA-XP-A8T8	437	0	unknow	MALE	unknow	Stage IIB	T1	M0	N1
TCGA-L5-A8NN	167	0	unknow	MALE	unknow	Stage III	T3	M0	N1
TCGA-LN-A9FR	373	0	unknow	MALE	unknow	Stage IIB	T2	M0	N1
TCGA-L5-A88Y	11	0	unknow	MALE	unknow	unknow	T1	MX	N0
TCGA-L5-A8NV	1599	1	unknow	MALE	unknow	Stage IIA	T3	M0	N0
TCGA-L5-A8NL	402	0	unknow	MALE	unknow	Stage III	T3	M0	N1
TCGA-IG-A7DP	452	0	unknow	FEMALE	unknow	Stage IIIA	T4a	MX	NX
TCGA-LN-A7HZ	401	0	unknow	MALE	unknow	Stage IIA	T2	M0	N0
TCGA-IG-A3YA	632	0	unknow	MALE	unknow	Stage IIIA	T4	M0	N0
TCGA-L5-A4OU	882	0	unknow	MALE	unknow	Stage IIA	T3	M0	N0
TCGA-JY-A6FA	1361	1	unknow	MALE	unknow	Stage IIB	T2	M0	N1
TCGA-JY-A93D	960	1	unknow	MALE	unknow	Stage IIIC	T2	M0	N3
TCGA-L5-A8NR	265	0	unknow	FEMALE	unknow	Stage III	T3	M0	N1
TCGA-LN-A5U5	136	1	unknow	MALE	unknow	Stage IV	T3	M1	N1
TCGA-L5-A43E	920	0	unknow	MALE	unknow	Stage I	T1	M0	N0
TCGA-L7-A6VZ	315	0	unknow	MALE	unknow	Stage IIIC	T3	MX	N3
TCGA-VR-AA7I	484	1	unknow	MALE	unknow	Stage III	T4	M0	N0
TCGA-2H-A9GR	987	1	unknow	MALE	unknow	Stage IIA	T3	M0	N0
TCGA-VR-AA7D	279	1	unknow	MALE	unknow	Stage IIIC	T3	M0	N3
TCGA-Z6-A8JD	104	0	unknow	MALE	unknow	Stage IIB	T3	M0	N0
TCGA-L5-A8NQ	650	1	unknow	MALE	unknow	Stage IIA	T2	M0	N0
TCGA-V5-A7RB	161	1	unknow	MALE	unknow	unknow	T0	MX	N1
TCGA-LN-A4A2	380	0	unknow	MALE	unknow	Stage IIA	T3	M0	N0
TCGA-LN-A49U	467	0	unknow	MALE	unknow	Stage IIA	T3	M0	N0
TCGA-2H-A9GH	951	1	unknow	MALE	unknow	Stage IIB	T1	M0	N1
TCGA-IG-A97H	441	0	unknow	MALE	unknow	Stage IIA	T3	M0	NX
TCGA-JY-A939	660	0	unknow	MALE	unknow	Stage IIB	T1	M0	N1
TCGA-R6-A8W5	480	1	unknow	MALE	unknow	Stage IVA	T3	M1a	N1
TCGA-IG-A3YC	612	0	unknow	MALE	unknow	Stage IIIA	T3	M0	N1
TCGA-IG-A3QL	611	0	unknow	MALE	unknow	Stage IIA	T2	M0	N0
TCGA-M9-A5M8	1007	0	unknow	MALE	unknow	Stage IIA	T3	M0	N0
TCGA-L5-A4OG	143	0	unknow	FEMALE	unknow	Stage I	T1	M0	N0
TCGA-L5-A4OR	96	1	unknow	MALE	unknow	Stage IA	T1	MX	N0
TCGA-Z6-A8JE	64	0	unknow	MALE	unknow	Stage IIIA	T3	M0	N1
TCGA-R6-A6KZ	154	1	unknow	MALE	unknow	unknow	unknow	unknow	unknow
TCGA-LN-A49L	153	0	unknow	MALE	unknow	Stage IIA	T2	M0	N0
TCGA-R6-A6DN	243	1	unknow	MALE	unknow	unknow	unknow	unknow	unknow
TCGA-R6-A6L4	496	1	unknow	MALE	unknow	unknow	unknow	unknow	unknow
TCGA-LN-A4MQ	375	0	unknow	MALE	unknow	Stage III	T3	M0	N1
TCGA-VR-A8EP	607	0	unknow	MALE	unknow	Stage IIIB	T3	M0	N2
TCGA-L5-A4OH	992	0	unknow	MALE	unknow	Stage I	T1	M0	N0
TCGA-L5-A8NE	1688	0	unknow	MALE	unknow	Stage IIB	T2	M0	N1
TCGA-LN-A4A5	681	1	unknow	MALE	unknow	Stage IIA	T2	M0	N0
TCGA-L5-A4ON	558	1	unknow	MALE	unknow	Stage IIB	T1	unknow	N1
TCGA-L5-A8NT	825	0	unknow	MALE	unknow	Stage IIB	T3	M0	N0
TCGA-L5-A4OT	149	1	unknow	MALE	unknow	Stage IV	T3	M1a	N1
TCGA-L5-A8NH	393	1	unknow	MALE	unknow	Stage IV	T1	M1	N0
TCGA-2H-A9GO	494	1	unknow	MALE	unknow	Stage IVA	T3	M1a	N1
TCGA-2H-A9GN	272	1	unknow	MALE	unknow	Stage III	T3	M0	N1
TCGA-L5-A4OP	218	0	unknow	FEMALE	unknow	Stage IA	T1	MX	N0
TCGA-IG-A3YB	80	0	unknow	MALE	unknow	Stage IIIA	T3	M0	N1
TCGA-LN-A8I1	401	0	unknow	FEMALE	unknow	Stage IIA	T2	M0	N0
TCGA-LN-A5U6	375	0	unknow	MALE	unknow	Stage IIB	T2	M0	N1
TCGA-LN-A8HZ	375	0	unknow	MALE	unknow	Stage IIA	T2	M0	N0
TCGA-VR-A8ET	47	1	unknow	MALE	unknow	Stage IIA	T2	M0	N0
TCGA-2H-A9GG	610	1	unknow	MALE	unknow	Stage III	T3	M0	N1
TCGA-L5-A4OI	608	0	unknow	MALE	unknow	Stage IIIC	T3	MX	N3
TCGA-L5-A88T	694	0	unknow	MALE	unknow	Stage IIB	T2	M0	N1
TCGA-2H-A9GF	784	1	unknow	MALE	unknow	Stage III	T3	M0	N1
TCGA-L5-A8NW	1402	1	unknow	MALE	unknow	unknow	T2	M0	N1
TCGA-VR-A8EZ	553	1	unknow	MALE	unknow	Stage IIIC	T3	M0	N3
TCGA-L5-A4OM	1458	1	unknow	FEMALE	unknow	Stage IA	T1	unknow	N0
TCGA-2H-A9GI	435	1	unknow	MALE	unknow	Stage III	T3	M0	N1
TCGA-L5-A8NF	81	1	unknow	MALE	unknow	Stage IVA	T1	M1a	N0
TCGA-V5-A7RC	104	1	unknow	MALE	unknow	unknow	unknow	unknow	unknow
TCGA-L5-A8NU	2134	1	unknow	MALE	unknow	Stage IIA	T2	M0	N0
TCGA-JY-A6FD	2069	0	unknow	FEMALE	unknow	Stage IIA	T3	M0	N0
TCGA-V5-A7RE	500	0	unknow	MALE	unknow	Stage IB	T1	M0	N0
TCGA-ZR-A9CJ	600	1	unknow	MALE	unknow	Stage IIIC	T3	MX	N3
TCGA-L5-A43M	272	0	unknow	FEMALE	unknow	unknow	T3	MX	N2
TCGA-V5-AASX	273	0	unknow	MALE	unknow	unknow	unknow	unknow	unknow
TCGA-LN-A49P	375	0	unknow	MALE	unknow	Stage IIA	T3	M0	N0
TCGA-LN-A8I0	407	0	unknow	MALE	unknow	Stage IIA	T2	M0	N0
TCGA-VR-A8EW	247	1	unknow	MALE	unknow	Stage IIIB	T3	M0	N2
TCGA-L5-A43J	0	1	unknow	MALE	unknow	Stage IIB	T3	MX	N0
TCGA-IC-A6RF	477	0	unknow	FEMALE	unknow	Stage IA	T1	M0	N0
TCGA-LN-A49R	407	0	unknow	MALE	unknow	Stage III	T3	M0	N1
TCGA-2H-A9GM	424	1	unknow	MALE	unknow	Stage IIB	T1	M0	N1
TCGA-LN-A7HX	372	0	unknow	MALE	unknow	Stage IIA	T2	M0	N0
TCGA-2H-A9GK	232	1	unknow	MALE	unknow	Stage III	T3	M0	N1
TCGA-V5-AASV	467	0	unknow	MALE	unknow	Stage IIB	T3	MX	N0
TCGA-IG-A4QS	118	1	unknow	MALE	unknow	Stage IIIB	T3	M0	N2
TCGA-L5-A8NG	1094	0	unknow	MALE	unknow	Stage III	T3	M0	N1
TCGA-VR-A8EU	557	1	unknow	MALE	unknow	Stage IV	T1	M1	N1
TCGA-VR-A8EQ	694	1	unknow	MALE	unknow	Stage III	T3	M0	N1
TCGA-L5-A4OO	101	0	unknow	MALE	unknow	Stage IIIC	T3	M0	N3
TCGA-R6-A8WG	386	1	unknow	MALE	unknow	unknow	unknow	unknow	unknow
TCGA-IG-A50L	16	0	unknow	MALE	unknow	Stage IIIA	T3	M0	N1
TCGA-L5-A4OJ	639	0	unknow	FEMALE	unknow	Stage I	T1	M0	N0
TCGA-V5-AASW	282	0	unknow	MALE	unknow	unknow	unknow	unknow	unknow
TCGA-L5-A8NS	408	0	unknow	MALE	unknow	Stage IIB	T3	M0	N0
TCGA-LN-A4A9	351	1	unknow	MALE	unknow	Stage IIA	T2	M0	N0
TCGA-L5-A8NK	412	0	unknow	FEMALE	unknow	Stage IIA	T3	M0	N0
TCGA-L5-A88W	764	1	unknow	MALE	unknow	Stage IIA	T3	MX	N0
TCGA-IG-A5S3	712	0	unknow	FEMALE	unknow	Stage IIB	T3	M0	N0
TCGA-Q9-A6FU	157	1	unknow	FEMALE	unknow	Stage IIIB	T3	M0	N2
TCGA-L5-A88V	79	0	unknow	MALE	unknow	Stage III	T3	MX	N1
TCGA-JY-A93F	731	0	unknow	FEMALE	unknow	Stage IB	T2	M0	N0
TCGA-IG-A97I	370	0	unknow	MALE	unknow	Stage IIA	T2	M0	N0
TCGA-L5-A4OS	1271	0	unknow	FEMALE	unknow	Stage IIB	T2	M0	N1
TCGA-XP-A8T7	1254	0	unknow	FEMALE	unknow	Stage IIA	T2	M0	N0
TCGA-L7-A56G	330	1	unknow	MALE	unknow	unknow	unknow	unknow	unknow
TCGA-L5-A4OX	226	1	unknow	MALE	unknow	Stage IIB	T2	M0	N1
TCGA-L5-A8NJ	501	0	unknow	MALE	unknow	Stage III	T3	M0	N1
TCGA-LN-A49Y	379	0	unknow	MALE	unknow	Stage IIA	T3	M0	N0
TCGA-VR-AA4D	1378	0	unknow	MALE	unknow	Stage IIB	T1	M0	N1
TCGA-LN-A4A4	383	0	unknow	MALE	unknow	Stage III	T3	M0	N1
TCGA-LN-A9FQ	391	0	unknow	MALE	unknow	Stage IIA	T3	M0	N0
TCGA-LN-A7HY	366	0	unknow	MALE	unknow	Stage III	T3	M0	N1
